# Supplementary material for: Acute and Chronic Toxicity of Binary Mixtures of Bisphenol A and Heavy Metals
Source: Toxics. 2022 May 17;10(5):255. doi: 10.3390/toxics10050255 (PMC9145676; doi:10.3390/toxics10050255)
Supplement: Supplementary file 1 [file toxics-10-00255-s001.zip]

Archive with 1 entries (1 files):
- toxics-1702140-supplementary.pdf
